# Supplementary material for: Neurofilaments in Sporadic and Familial Amyotrophic Lateral Sclerosis: A Systematic Review and Meta-Analysis
Source: Genes (Basel). 2024 Apr 16;15(4):496. doi: 10.3390/genes15040496 (PMC11050235; doi:10.3390/genes15040496)
Supplement: Supplementary file 1 [file genes-15-00496-s001.zip]

Archive with 1 entries (1 files):
- genes-2922331-supplementary.pdf
